# Supplementary material for: Evaluation of dosimetric consistency between pre- and postoperative CT-guided noncoplanar template-assisted ¹²⁵I seed implantation in recurrent and metastatic thoracic tumors: a retrospective study
Source: PeerJ. 2026 May 22;14:e21324. doi: 10.7717/peerj.21324 (PMC13200664; doi:10.7717/peerj.21324)
Supplement: Supplemental Information 1 — The preoperative and postoperative dosimetric parameters for all radioactive seed implantation procedures. [file peerj-14-21324-s001.xlsx]

## Sheet: Sheet1
Gender	Age	Tumor classification	Tumor staging	Treatment site	Prescription dose(Gy)	Seed activity	Number of needles	Number of seeds	Target volume(CC)	D90(Gy)	V100(%)	V150(%)	V200(%)	CI	EI	HI
male	67	lung cancer recurrence	T3N1M0	chest	165	0.7	24	101	126.1	165.8	99.5	79.7	28.1	0.689	0.44	0.199
female	64	Breast cancer recurrence	T3N1M2	chest	130	0.6	8	50	36.8	130	94.4	61.4	25.4	0.629	0.472	0.349
female	68	Breast cancer recurrence	T4N2M1	chest	160	0.6	6	21	16.7	162.6	98.7	74.6	20.9	0.349	1.806	0.244
male	81	lung cancer recurrence	T3N2M1	chest	160	0.7	10	74	60.6	164.8	98.6	86.3	71.4	0.601	0.631	0.125
male	66	Soft tissue sarcoma	T4N1M0	chest	155	0.75	37	277	432.8	155.3	98.9	74	41	0.715	0.379	0.252
male	69	lung cancer recurrence	T3N3M0	chest	125	0.7	8	55	52.7	129.7	92.9	74.5	43.8	0.611	0.482	0.198
male	68	lung cancer recurrence	T3N3M2	chest	145	0.7	18	118	142.4	148.7	97.2	78.7	58.1	0.731	0.321	0.191
male	61	lung cancer recurrence	T2N1M0	chest	135	0.7	20	125	124.3	135.1	95.7	66.9	41.8	0.615	0.533	0.3
male	31	Bone metastasis from nasopharyngeal carcinoma	T2N1M1	chest	85	0.7	16	64	63.1	85.4	94.8	83.5	69.2	0.38	1.415	0.119
male	31	Bone metastasis from nasopharyngeal carcinoma	T3N1M2	chest	120	0.7	10	57	33.5	122	90.6	65.8	40	0.456	0.894	0.274
female	54	Breast cancer recurrence	T2N2M2	chest	190	0.7	7	25	12.2	192.7	99.8	92.7	68.6	0.499	1.005	0.072
female	55	Breast cancer recurrence	T2N2M3	chest	140	0.7	15	81	99.8	138.3	94.5	76.1	50.1	0.636	0.459	0.195
male	57	Pleural mesenchymal tumor	T2N3M1	chest	155	0.7	17	93	96.1	157.5	96.9	83.3	55.3	0.614	0.559	0.141
male	57	Pleural mesenchymal tumor	T3N2M1	chest	55	0.7	20	92	270	56.4	69.7	36.2	16.3	0.573	0.151	0.48
female	75	Breast cancer recurrence	T2N3M4	chest	155	0.7	11	45	31.1	157.5	98.9	81.9	53.7	0.553	0.779	0.172
female	67	lung cancer recurrence	T4N3M2	chest	65	0.7	45	167	268.1	67.19	18	6.5	4.2	0.158	0.025	0.639
female	53	lung cancer recurrence	T2N1M1	chest	155	0.7	31	109	140.6	156.9	99.6	71.4	33.7	0.637	0.561	0.283
male	72	lung cancer recurrence	T4N1M4	chest	150	0.7	55	224	387.2	152.2	98.8	69.2	26.8	0.974	0.242	0.299
male	58	lung cancer recurrence	T2N1M1	chest	135	0.7	17	110	149.9	139.7	95.4	73.7	44.9	0.765	0.236	0.228
female	65	Metastatic liver cancer	T3N1M1	chest	150	0.7	22	74	61.9	150.1	95.2	83.1	65.7	0.555	0.683	0.128
male	70	lung cancer recurrence	T4N3M2	chest	145	0.8	27	131	191.4	143.4	96.6	73.2	44.9	0.717	0.335	0.242
female	73	lung cancer recurrence	T3N1M3	chest	120	0.75	24	91	116.3	122.9	90.8	63.6	34	0.675	0.313	0.299
female	73	lung cancer recurrence	T2N1M1	chest	160	0.7	5	27	14.7	162	99.6	81.6	55.2	0.508	0.959	0.181
male	68	lung cancer recurrence	T3N2M0	chest	160	0.7	14	81	68.9	160.1	97.9	83.9	58	0.646	0.503	0.142
male	51	lung cancer recurrence	T4N3M2	chest	140	0.7	44	224	343.1	138.9	95.2	74.4	41.1	0.748	0.259	0.219
male	58	lung cancer recurrence	T3N2M2	chest	155	0.7	6	26	16.5	155.9	96.6	82.9	56	0.545	0.747	0.142
male	66	lung cancer recurrence	T2N1M1	chest	125	0.7	12	98	131.2	124.6	91.9	70.2	44.6	0.742	0.22	0.236
male	79	lung cancer recurrence	T3N2M4	chest	155	0.5	8	33	10.8	152.8	96.4	84.6	69.4	0.47	1.011	0.122
male	57	lung cancer recurrence	T2N1M1	chest	130	0.7	11	76	89.8	130.7	93.4	69.1	36.4	0.684	0.34	0.26
male	76	lung cancer recurrence	T3N3M1	chest	175	0.6	8	43	20.8	176.7	98.3	89.2	74.4	0.492	0.979	0.092
male	79	lung cancer recurrence	T4N3M2	chest	155	0.7	14	103	101.7	157.5	98	84.6	66.6	0.631	0.541	0.137
female	59	Breast cancer recurrence	T3N3M3	chest	165	0.7	9	70	60	165.5	99.2	85	62.2	0.605	0.634	0.144

## Sheet: Sheet2
Gender	Age	Tumor classification	Tumor staging	Treatment site	Prescription dose(Gy)	Seed activity	Number of needles	Number of seeds	Target volume(CC)	D90(Gy)	V100(%)	V150(%)	V200(%)	CI	EI	HI
male	67	lung cancer recurrence	T3N1M0	chest	145.2	0.7	24	99	121.4	145.2	94.1	79.5	38.3	0.664	0.391	0.155
female	64	Breast cancer recurrence	T3N1M2	chest	125	0.6	8	52	37.5	127.1	93.2	65.6	41.3	0.611	0.489	0.296
female	68	Breast cancer recurrence	T4N2M1	chest	160	0.6	6	21	18	128.3	93	69.7	48.3	0.33	1.692	0.25
male	81	lung cancer recurrence	T3N2M1	chest	155	0.7	10	74	60.5	157.8	97.1	84.7	69.6	0.605	0.587	0.128
male	66	Soft tissue sarcoma	T4N1M0	chest	130	0.7	34	248	391	131	94.7	56.6	27.9	0.736	0.271	0.403
male	69	lung cancer recurrence	T3N3M0	chest	175	0.7	9	70	53.5	178.9	99.8	89.6	68.2	0.597	0.669	0.102
male	68	lung cancer recurrence	T3N3M2	chest	135	0.7	19	124	141	139.9	95.4	76.9	53.5	0.641	0.464	0.193
male	61	lung cancer recurrence	T2N1M0	chest	125	0.7	20	127	126.1	125.9	92.5	61	35.3	0.548	0.637	0.341
male	31	Bone metastasis from nasopharyngeal carcinoma	T2N1M1	chest	75	0.7	14	65	62.9	78.4	73.2	40.9	22.9	0.443	0.479	0.441
male	31	Bone metastasis from nasopharyngeal carcinoma	T3N1M2	chest	145	0.7	9	59	37.4	148.3	97.3	75	44.2	0.542	0.775	0.229
female	54	Breast cancer recurrence	T2N2M2	chest	200	0.7	7	26	12.6	202.9	100	96.5	74.9	0.502	0.993	0.035
female	55	Breast cancer recurrence	T2N2M3	chest	125	0.8	15	66	60.9	127.1	92.1	71.4	50.9	0.667	0.35	0.225
male	57	Pleural mesenchymal tumor	T2N3M1	chest	165	0.7	17	95	96.2	166.5	99.4	85.4	60.4	0.656	0.512	0.142
male	57	Pleural mesenchymal tumor	T3N2M1	chest	50	0.7	20	91	271.1	53.7	41.4	16.1	7.8	0.377	0.041	0.611
female	75	Breast cancer recurrence	T2N3M4	chest	145	0.7	11	48	30.3	146.5	98.5	77.4	54.6	0.514	0.904	0.214
female	67	lung cancer recurrence	T4N3M2	chest	55	0.7	45	147	268.5	58.9	67.8	37.2	17.2	0.569	0.129	0.437
female	53	lung cancer recurrence	T2N1M1	chest	150	0.8	31	128	140.8	151.1	98.7	78.3	53.6	0.684	0.437	0.207
male	72	lung cancer recurrence	T4N1M4	chest	125	0.7	55	224	391.4	129.9	94.4	56.5	27	0.745	0.252	0.402
male	58	lung cancer recurrence	T2N1M1	chest	130	0.7	21	150.2	176.6	130.4	95.2	69.5	46.9	0.802	0.179	0.27
female	65	Metastatic liver cancer	T3N1M1	chest	145	0.8	22	79	61.8	145.4	95.1	80.7	62.1	0.528	0.776	0.163
male	70	lung cancer recurrence	T4N3M2	chest	135	0.8	26	123	176.2	135.6	95.7	66.1	39.4	0.746	0.286	0.316
female	73	lung cancer recurrence	T3N1M3	chest	125	0.75	24	99	115.9	126.3	93.2	60.1	35.6	0.717	0.279	0.355
female	73	lung cancer recurrence	T2N1M1	chest	150	0.7	5	31	14.7	154.9	95	86	71.8	0.426	1.174	0.095
male	68	lung cancer recurrence	T3N2M0	chest	150	0.7	14	81	68.9	150.1	97	82.5	65.3	0.678	0.568	0.15
male	51	lung cancer recurrence	T4N3M2	chest	130	0.7	41	207	322.4	133	95.8	62.8	32.2	0.811	0.174	0.344
male	58	lung cancer recurrence	T3N2M2	chest	135	0.7	4	27	16.2	138.9	97	73.5	49	0.553	0.731	0.242
male	66	lung cancer recurrence	T2N1M1	chest	125	0.7	12	86	124.3	127.6	93.7	63.9	36.4	0.868	0.075	0.318
male	79	lung cancer recurrence	T3N2M4	chest	140	0.5	6	29	10.8	143.1	95.9	72.4	52.5	0.569	0.656	0.245
male	57	lung cancer recurrence	T2N1M1	chest	70	0.7	10	69	87.8	73.7	65.4	34.5	19	0.489	0.294	0.475
male	76	lung cancer recurrence	T3N3M1	chest	170	0.6	8	39	20.9	172.5	99	87.6	66.5	0.463	1.125	0.116
male	79	lung cancer recurrence	T4N3M2	chest	140	0.65	13	98	102	142.3	95.6	79.9	57	0.627	0.501	0.164
female	59	Breast cancer recurrence	T3N3M3	chest	150	0.7	9	65	55.9	150.6	91.1	79.9	57.4	0.617	0.557	0.176
